# Supplementary material for: The role of vitamin K and its antagonist in the process of ferroptosis-damaged RPE-mediated CNV
Source: Cell Death Dis. 2025 Mar 20;16(1):190. doi: 10.1038/s41419-025-07497-0 (PMC11923134; doi:10.1038/s41419-025-07497-0)
Supplement: Supplementary file 5 — Table S1 [file 41419_2025_7497_MOESM5_ESM.xlsx]

## Sheet: Table S1
Table S1. Antibodies used in IF analysis
Antibodies	Dilution	Animal	Vendor
RPE65	1:300	rabbit	Proteintech
4-HNE	1:200	rabbit	Proteintech
ATF4	1:200	rabbit	Proteintech
VEGFA	1:200	rabbit	Proteintech
