# Supplementary material for: The role of vitamin K and its antagonist in the process of ferroptosis-damaged RPE-mediated CNV
Source: Cell Death Dis. 2025 Mar 20;16(1):190. doi: 10.1038/s41419-025-07497-0 (PMC11923134; doi:10.1038/s41419-025-07497-0)
Supplement: Supplementary file 6 — Table S2 [file 41419_2025_7497_MOESM6_ESM.xlsx]

## Sheet: Table S2
Table S2. Antibodies used in western blot analysis
Antibodies	Dilution	Animal	Vendor
FTH1	1:1000	rabbit	ABclonal
TFR1	1:1000	rabbit	ABclonal
ACSL4	1:1000	rabbit	Proteintech
4-HNE	1:1000	rabbit	Proteintech
ATF4	1:1000	rabbit	Proteintech
VEGFA	1:1000	rabbit	Proteintech
p-eIF2α	1:1000	rabbit	Abcam
eIF2α	1:1000	rabbit	Cell Signaling Technology
VKORC1	1:1000	rabbit	Abcam
VKORC1L1	1:1000	rabbit	Abcam
FSP1	1:1000	rabbit	Proteintech
RPE65	1:1000	rabbit	Sigma
vWF	1:1000	rabbit	Cell Signaling Technology
β-actin	1:2000	rabbit	Cell Signaling Technology
