# Supplementary material for: The role of vitamin K and its antagonist in the process of ferroptosis-damaged RPE-mediated CNV
Source: Cell Death Dis. 2025 Mar 20;16(1):190. doi: 10.1038/s41419-025-07497-0 (PMC11923134; doi:10.1038/s41419-025-07497-0)
Supplement: Supplementary file 7 — Table S3 [file 41419_2025_7497_MOESM7_ESM.xlsx]

## Sheet: Table S3
Table S3. Primer sequences for qPCR analysis
Genes	Forward (5-3′)	Reverse (5-3′)
(human)
VEGFA	AGGGCAGAATCATCACGAAGT	AGGGTCTCGATTGGATGGCA
ATF4	CTCCGGGACAGATTGGATGTT	GGCTGCTTATTAGTCTCCTGGAC
ASNS	CATTACAACAGTTCGTGCTTCAG	CACCACGCTATCTGTGTTCTT
PSAT1	ACAGGAGCTTGGTCAGCTAAG	CATGCACCGTCTCATTTGCG
CHAC1	GAACCCTGGTTACCTGGGGC	CGCAGCAAGTATTCAAGGTGT
GAPDH	GGCACCGTCAAGGCTGAGAAC	GGTGGCAGTGATGGCATGGAC
